# Supplementary material for: Comparative Phytochemical Analyses of Flowers from Primula veris subsp. veris Growing Wild and from Ex Situ Cultivation in Greece
Source: Foods. 2023 Jul 6;12(13):2623. doi: 10.3390/foods12132623 (PMC10341331; doi:10.3390/foods12132623)
Supplement: Supplementary file 1 [file foods-12-02623-s001.zip]

Archive with 1 entries (1 files):
- foods-2491217-supplementary.pdf
